# Supplementary material for: Assessment and Performance of Pooled Serum Samples for Monitoring Farm-Level Immunity in Tilapia Infected with Tilapia Lake Virus
Source: Viruses. 2025 Jun 22;17(7):877. doi: 10.3390/v17070877 (PMC12300263; doi:10.3390/v17070877)
Supplement: Supplementary file 1 [file viruses-17-00877-s001.zip]

Archive with 1 entries (1 files):
- viruses-3673082-supplementary.pdf
